# Supplementary material for: Mutations in nuclear genes encoding mitochondrial ribosome proteins restore pollen fertility in S male-sterile maize
Source: G3 (Bethesda). 2024 Aug 20;14(10):jkae201. doi: 10.1093/g3journal/jkae201 (PMC12117434; doi:10.1093/g3journal/jkae201)
Supplement: jkae201_Supplementary_Data [file jkae201_Supplementary_Data.zip]

Archive with 2 entries (2 files):
- File_S1_G3-2024-405213.pdf
- File_S2_G3-2024-405213.pdf
